# Supplementary material for: How climate, landscape, and economic changes increase the exposure of Echinococcus Spp
Source: BMC Public Health. 2022 Dec 10;22:2315. doi: 10.1186/s12889-022-14803-4 (PMC9741777; doi:10.1186/s12889-022-14803-4)
Supplement: Supplementary file 2 — Additional file 2. Excel A 2. Geographical distribution of dogs with echococcosis from literatures [file 12889_2022_14803_MOESM2_ESM.xlsx]

## Sheet: Sheet1
Excel A 2 Geographical distribution of dogs with echococcosis from literatures
Location	Year detected	Longitude	Latitude	Reference
Jingyuan County	2001	104.701	36.5567	Li LS, Wang ZW, Gao SY, Wei JS. Analysis of the results of a project for the prevention and control of hydatid disease from 2001 to 2003 in Jingyuan County, Gansu Province. Bulletin of Disease Control & Prevention(China). 2006(03):43-44.
Jingyuan County	2002	104.694	36.5953
Jingyuan County	2003	104.641	36.5829
Maqu County	2016	102.096	34.0094	Zhan F, Shi WG, Gao SZ, Liu Q-Y, Pan YH. A report on the epidemiological investigation of domestic animal echinococcosis in pastoral and semi-pastoral areas of Gansu province. Journal of Traditional Chinese Veterinary Medicine. 2019;38(06):102-104. Zhan F, Shi WG, Liu QY, Liu X, Pan YH. Investigation on hydatidosis infection of domestic animals in some areas of Gansu Province. Journal of Traditio…
Luqu County	2016	102.493	34.5985
Hezuo City	2016	102.914	34.9987
Diebu County	2016	103.222	34.0559
Tianzhu County	2016	103.142	36.9718
Minqin County	2016	103.094	38.6243
Subei Mongolian Autonomous County	2016	94.8768	39.5124
Aksai Kazakh Autonomous County	2016	94.3402	39.6337
Guazhou County	2016	95.7824	40.5202
Sunan County	2016	99.6156	38.8369
Zhang County	2016	104.611	34.7267
Min County	2016	104.045	34.4565
Huan County	2016	107.259	36.5674
Huachi County	2016	107.981	36.4734
Jingyuan County	2016	104.719	36.5526
Luqu County	2008	102.475	34.5701	Yang JK, Feng Y, Li F, Shang WJ, Yang CM, Liang H. Effect analysis on preventing hydatid disease transmission in seven Tibetan Autonomous County of Gansu Province. Journal of Medical Pest Control. 2017;33(03):283-285
Lintan County	2008	103.318	34.6832
Maqu County	2008	102.102	34.0193
Zonny County	2008	103.397	34.4104
Xiahe County	2008	102.567	35.2124
Hezuo City	2008	102.933	35.0013
Tianzhu County	2008	103.001	37.1223
Huachi County	2010	108.006	36.4464
Jingyuan County	2010	104.634	36.5545
Luqu County	2010	102.535	34.6037
Lintan County	2010	103.389	34.71
Maqu County	2010	102.038	33.9865
Zonny County	2010	103.558	34.3356
Xiahe County	2010	102.529	35.2356
Hezuo City	2010	102.938	34.9776
Tianzhu County	2010	103.13	36.9631
Tianzhu County	2007	103.196	36.9798	Wu SQ, Fang C, Zhang PN. Analysis of the results of the monitoring of hydatid disease in Tianzhu County, Gansu Province from 2007 to 2009. Bulletin of Disease Control & Prevention(China). 2010;25(02):35-36
Tianzhu County	2008	103.194	37.0016
Tianzhu County	2009	103.27	36.9408
Tianzhu County	2012	103.061	36.9411	Zhu JM, Wang JX, Shen LL, Yuan X, Zhang XY, et al. Dog feces hydatid antigen testing result analysis of Tianzhu county during 2008-2012.Journal of Medical Pest Control. 2015;31(01):26-27
Ganzhou District	2015	100.478	38.9297	Liu XM. Prevalence of hydatid disease in Ganzhou District in 2015. Foreign Medical Sciences(Section of Medgeography). 2017;38(01):35-37
Sunan County	2011	100.421	38.4819	Niu M, Zhu JD, Lin J, Niu WD, Pei G. Epidemiological investigation and control measures of hydatid disease in Huangcheng area, Sunan County, Gansu Province. China Medicine and Pharmacy. 2011;1(24):115-116.
Sunan County	2011	99.5031	38.9959	Niu M, An YG. the epidemiological investigation and prevention measures of echinococcosis in Sunan County, Gansu Province. Chinese Journal of Clinical Rational Drug Use. 2012;5(14):3.
Sunan County	2011	99.4486	39.3902
Sunan County	2011	98.3481	39.6519
Sunan County	2011	99.9388	38.7982
Suzhou District	2011	98.508	39.745	Re ZW, Wang DW, Nan SY, Zhao SQ. A study on the prevention and control of echinococcosis (hydatid disease) in livestock in Jiuquan. CityGansu Animal Husbandry and Veterinary Medicine. 2014;44(04):43-61
Yumen City	2011	97.0454	40.2918
Dunhuang	2011	94.662	40.1422
Jinta County	2011	98.9027	39.9859
Guazhou County	2011	95.7824	40.5202
Subei Mongolian Autonomous County	2011	94.9428	39.5262
Aksai Kazakh Autonomous County	2011	94.264	39.7003
Suzhou District	2012	98.5238	39.7102
Yumen City	2012	97.1017	40.3305
Dunhuang	2012	94.6625	40.1259
Jinta County	2012	98.9137	40.0417
Guazhou County	2012	95.8014	40.5354
Subei Mongolian Autonomous County	2012	94.8667	39.4877
Aksai Kazakh Autonomous County	2012	94.3583	39.6208
Suzhou District	2013	98.5626	39.6473
Yumen City	2013	97.3379	40.2362
Dunhuang	2013	94.6695	40.1798
Jinta County	2013	98.8864	39.9045
Guazhou County	2013	95.8136	40.4484
Subei Mongolian Autonomous County	2013	94.9513	39.4893
Aksai Kazakh Autonomous County	2013	94.366	39.6452
Yongdeng County	2019	103.261	36.7364	Bao SQ. Epidemiological study and countermeasures of hydatid disease in Yongdeng County. ZhongGuo Xumu Shouyi Wenzhai. 2016;32(12):7.
Huan County	2007	106.824	36.6244	Wang PZ. The current situation and countermeasures for the prevalence of hydatid disease in Huan County. Nongming Zhifu Zhiyou. 2016;(20):238
Huan County	2008	106.64	36.6147
Huan County	2009	106.754	36.6718
Huan County	2010	106.76	36.7137
Huan County	2011	106.77	36.5792
Huan County	2012	106.767	36.6074
Huan County	2013	106.828	36.6842
Huan County	2014	106.879	36.6097
Gaolan County	2014	106.621	36.7101	Wu W-P, Wang H, Wang Q, Zhou X-N, Wang L-Y, Zheng C-J, et al. A nationwide sampling survey on echinococcosis in China during 2012-2016. CHINESE JOURNAL OF PARASITOLOGY AND PARASITIC DISEASES. 2018;36(1):1-14.
Huan County	2014	106.712	36.6161
Min County	2014	104.037	34.4381
Xiahe County	2014	102.544	35.1855
Gaolan County	2012	103.948	36.3322
Huan County	2012	107.332	36.5775
Min County	2012	104.036	34.4636
Xiahe County	2012	102.522	35.2023
Min County	2016	104.064	34.4715	Tang D-H, Du S-P, Wang Y-J, Zhang Y-Q, Xing H-Q, Ma X-B. Trend analysis of the results of the last ten years Dingxi city hydatid disease surveillance. Bulletin of Disease Control & Prevention(China). 2020;35(04):52-55.
Min County	2017	104.055	34.4981
Min County	2018	104.056	34.5253
Min County	2019	104.104	34.4327
Weiyuan County	2013	104.2	35.1354
Weiyuan County	2014	104.232	35.1458
Weiyuan County	2015	104.257	35.1368
Weiyuan County	2016	104.259	35.1221
Weiyuan County	2018	104.23	35.1173
Weiyuan County	2019	104.242	35.1538
Zhang County	2009	104.357	34.5782
Zhang County	2010	104.397	34.6069
Zhang County	2011	104.348	34.7011
Zhang County	2012	104.212	34.7662
Zhang County	2013	104.15	34.6692
Zhang County	2014	104.48	34.8394
Zhang County	2015	104.521	34.5958
Zhang County	2016	104.508	34.6109
Zhang County	2017	104.523	34.6469
Zhang County	2018	104.484	34.5959
Zhang County	2019	104.575	34.5616
